# Supplementary material for: Modulation of Cancer-Associated Fibroblasts via the miR-624-5p/FAP Axis Drives Progression and Metastasis in Non-Small Cell Lung Cancer
Source: Cancers (Basel). 2026 Jan 16;18(2):279. doi: 10.3390/cancers18020279 (PMC12839361; doi:10.3390/cancers18020279)
Supplement: Supplementary file 1 [file cancers-18-00279-s001.zip]

Archive with 1 entries (1 files):
- cancers-4031957-supplementary.pdf
